# Supplementary material for: Unveiling the Roles of LncRNA MOIRAs in Rice Blast Disease Resistance
Source: Genes (Basel). 2024 Jan 9;15(1):82. doi: 10.3390/genes15010082 (PMC10815219; doi:10.3390/genes15010082)
Supplement: Supplementary file 1 [file genes-15-00082-s001.zip]

Archive with 1 entries (1 files):
- genes-2732395-supplementary.pdf
